# Supplementary material for: Pollen Food Allergy Syndrome in Allergic March
Source: Nutrients. 2022 Jun 27;14(13):2658. doi: 10.3390/nu14132658 (PMC9268136; doi:10.3390/nu14132658)
Supplement: Supplementary file 1 [file nutrients-14-02658-s001.zip]

Archive with 1 entries (1 files):
- nutrients-1760749-supplementary.pdf
